# Supplementary material for: Measurement of Telomere Length in Colorectal Cancers for Improved Molecular Diagnosis
Source: Int J Mol Sci. 2017 Aug 29;18(9):1871. doi: 10.3390/ijms18091871 (PMC5618520; doi:10.3390/ijms18091871)
Supplement: Supplementary file 1 [file ijms-18-01871-s001.zip]

Archive with 3 entries (2 files):
- ijms-218673-supplementary/
- ijms-218673-supplementary/ijms-218673 suppl. TS2.xlsx
- ijms-218673-supplementary/ijms-218673 suppl.TS1.pdf
