# Supplementary material for: Measurement of Telomere Length in Colorectal Cancers for Improved Molecular Diagnosis
Source: Int J Mol Sci. 2017 Aug 29;18(9):1871. doi: 10.3390/ijms18091871 (PMC5618520; doi:10.3390/ijms18091871)
Supplement: Supplementary file 1 [file ijms-18-01871-s001.zip › ijms-218673-supplementary/ijms-218673 suppl. TS2.xlsx]

## Sheet: Sheet1
n°	Age	Gender	location: rectum, colon L,	surgery	TNM stage	stage	nervous sheathe:	mucous colloide quota:	Differentiation	metastasis	MSI/MSS	PIK3CA	BRAF	KRAS	MLH1 metylation	% of telomeric	Telomere mean length in cont.	Telomere mean length in tumor.	Range cont.	Range tumor	% of telomere length
			transverse, colon R				no 0, yes 1	yes 1 (%), no 0						(a)		DNA content					tumor vs cont.
																tumor vs cont. b
1	70	M	L colon	curative	T3N0M0	2	0	0	medium		MSS	WT	WT	WT	-	78	N/D	N/D	N/D	N/D	N/D
2	74	M	sigmoid	curative	T2N0M0	1	0	0	faint		MSS	WT	WT	WT	-	75	10	8	20-5	20-3	-20
3	93	M	R colon	curative	T4N0M0	2	1	0	faint		MSI-H	WT	mut	WT	+	160	8	10	20-5	20-5	20
4	75	M	L colon	palliative	T3N2M1	4	1	0	medium to faint	peritoneum, adrenal synchronous	MSS	WT	WT	mut	-	20	7	6	20-5	20-3	-14
5	95	F	R colon	curative	T4N0M0	2	0	1 (80 %)	signet-ring cells		MSI-H	mut	mut	WT	+	78	10	8	20-5	20-3	-20
6	87	M	sigmoid	curative	T3N0M0	2	1	0	medium to faint		MSS	WT	WT	mut	-	45	9	8	20-6	20-5	-11
7	84	F	transverse	curative	T3N1M0	3	0	1 (5%)	medium		MSS	WT	mut.	mut	-	87	8	7	20-6	20-3	-12
8	58	F	R colon	curative	T3N0M0	2	0	1 (5%)	medium		MSS	WT	WT	mut	-	54	10	6	20-7	15-3	-40
9	68	M	sigmoid	curative	T4N2M0	3	1	1 (2%)	faint		MSS	WT	WT	mut	-	56	8	5	20-6	15-2	-37
10	72	M	sigmoid	curative	T3N0M0	2	0	0	medium		MSS	WT	WT	WT	-	86	8	5	20-5	20-3	-37
11	62	M	R colon	curative	T3N2M0	3	1	0	faint	hepatic metachronous	MSS	WT	WT	mut	-	71	15	8	20-5	20-3	-47
12	73	M	L colon	curative	T3N0M0	2	0	0	medium		MSS	WT	WT	WT	-	80	15	15	20-5	20-3	0
13	89	F	R colon	curative	T3N0M0	2	1	1( 40%)	faint		MSI-H	WT	WT	mut	+	89	8	N/D	15-5	N/D	N/D
14	48	F	sigmoid	curative	T3N0M0	2	0	0	medium		MSS	WT	WT	mut	-	69	15	7	20-7	15-3	-53
15	75	M	L colon	curative	T3N1M0	3	1	0	medium		MSS	WT	WT	WT	-	125	8	7	20-6	15-5	-12
16	69	F	colon R transverse	curative	T3N0M0	2	0	1 (55%)	faint		MSI-H	WT	mut.	WT	+	106	10	N/D	20-6	N/D	N/D
17	88	F	R colon	curative	T3N0M0	2	0	1 (5%)	medium		MSI-H	WT	mut.	WT	-	121	7	7	20-5	20-5	0
18	76	M	R colon	curative	T4N1M0	3	1	1 (2%)	faint		MSI-H	WT	mut.	WT	-	95	10	10	20-5	20-5	0
19	73	F	R colon	curative	T3N1M0	3	0	0	medium to faint		MSI-H	WT	mut.	WT	+	54	15	4	20-9	15-3	-73
20	67	F	sigmoid	curative	T3N0M0	2	1	0	medium		MSS	WT	WT	WT	-	50	15	10	20-6	20-2	-33
21	74	M	L colon	curative	T3N1M0	3	0	0	medium		MSS	WT	WT	WT	-	65	10	8	20-7	20-3	-20
22	69	M	L colon	curative	T4N0M0	2	0	ND	medium		MSS	WT	WT	WT	-	47	9	7	20-5	20-3	-22
23	88	M	sigmoid	curative	T2N0M0	1	1	0	medium		MSS	WT	WT	mut	-	58	10	8	20-6	20-3	-20
24	71	F	sigmoid	curative	T3N2M0	3	1	0	medium	pulmonary metachronous	MSS	WT	WT	WT	-	106	15	5	20-6	20-2	-66
25	66	M	R colon	curative	T3N0M0	2	0	0	medium to faint	hepatic metachronous, pulmonary synchronous	MSS	WT	WT	WT	-	16	N/D	N/D	N/D	N/D	N/D
26	88	M	R colon	palliative	T4N2M1	4	1	0	faint	hepatic metachronous	MSS	WT	WT	WT	-	54	10	6	20-5	20-3	-40
27	87	F	R colon	curative	T3N0M0	2	1	1 (70%)	medium to faint		MSI-H	WT	mut.	WT	+	50	8	5	2017-10-05	2017-08-03	-37
28	76	F	sigmoid	palliative	T4N0M1	2	0	1 (2%)	medium medium	hepatic	MSS	WT	WT	WT	-	80	15	15	20-8	20-4	0
29	79	F	R colon	palliative	T3N0M1	4	1	1 (40%)	faint	hepatic synchronous	MSS	mut	WT	mut	-	82	7	4	2017-10-04	2017-08-03	-43
30	56	M	sigmoid	curative	T3N0M0	2	0	1 negligible	medium		MSS	WT	WT	WT	-	128	10	6	20-5	20-3	-40
31	75	M	L colon	curative	T3N1M0	3	1	ND	medium		MSS	WT	WT	mut	-	80	7	4	20-5	20-3	-43
32	62	M	sigmoid	curative	T2N0M0	1	0	0	good		MSS	WT	WT	WT	-	150	6	5	20-5	20-3	-17
33	68	M	L colon	curative	T3N0M0	2	1	0	medium		MSS	WT	WT	mut	-	100	8	4	20-5	2017-10-03	-50
34	74	M	R colon	curative	T3N0M0	2	1	1 (70%)	medium		MSS	WT	mut.	WT	-	67	15	8	20-6	20-3	-47
35	63	F	R colon transverse	curative	T3N0M0	2	0	0	medium		MSS	mut	WT	WT	-	62	10	10	20-6	20-7	0
36	61	F	R colon	curative	T3N2M0	3	0	0	medium		MSS	WT	WT	WT	-	65	18	15	20-10	20-7	-17
37	67	F	sigmoid	palliative	T4N0M1	4	1	0	medium	hepatic synchronous	MSS	WT	WT	WT	-	82	10	10	20-8	20-8	0
38	94	M	R colon	curative	T4N1M0	3	0	1 (50%)	medium		MSS	WT	WT	mut	-	60	10	5	20-5	2017-08-03	-50
39	64	M	sigmoid	curative	T2N0M0	1	0	0	good		MSS	WT	WT	WT	-	41	15	5	20-8	20-3	-66
40	61	M	transverse	palliative	T4N0M0	4	0	0	medium to faint	peritoneum synchronous	MSS	WT	WT	WT	-	92	5	8	20-5	20-4	60
41	78	M	L colon	palliative	T3N2M1	4	1	0	faint	hepatic and peritoneum synchronous	MSS	WT	WT	WT	-	74	10	6	20-5	20-4	-40
42	80	F	R colon	curative	T3N1M0	3	1	0	medium		MSS	WT	WT	WT	-	35	10	8	20-5	20-5	-20
43	81	F	sigmoid	curative	T2N0M0	1	0	0	medium		MSS	WT	WT	WT	-	58	7	5	15-4	15-2	-29
44	93	F	R colon	curative	T3N0M0	2	1	0	medium		MSI-H	WT	WT	WT	+	84	8	N/D	2017-10-06	N/D	N/D
45	65	M	L colon	curative	T3N0M1	4	1	0	medium	pulmonary synchronous	MSS	mut	WT	WT	-	55	10	10	20-8	20-8	0
46	52	F	sigmoide	curative	T4N1M0	3	1	1 (5%)	medium		MSS	WT	WT	mut	-	57	10	10	20-8	20-8	0
47	82	F	R colon	curative	T4N0M1	4	1	1 (30%)	medium		MSI-L	WT	mut.	WT	+	82	10	7	20-6	20-3	-30
48	59	M	sigmoide	curative	T2N0M0	1	0	0	medium		MSS	WT	WT	WT	-	106	N/D	N/D	N/D	N/D	N/D
49	83	F	R colon	curative	T4N1M0	3	0	1 (60%)	medium		MSI-H	mut	WT	mut	-	67	15	5	20-6	20-3	-66
50	70	F	L colon	curative	T4N0M0	2	0	1 (>50%)	medium		MSS	WT	WT	mut	-	75	8	8	20-5	15-7	0
51	49	F	L colon	palliative	T4N1M1	4	1	0	medium	hepatic synchronous and et ovian metachronous	MSS	WT	WT	mut	-	44	8	5	20-5	15-3	-37
52	53	M	sigmoide	curative	T2N1M0	3	0	0	medium		MSS	WT	WT	WT	-	100	8	6	20-4	20-4	-25
53	78	M	R colon	palliative	T3N2M1	4	0	1 (60%)	medium to faint	hepatic	MSS	WT	WT	WT	-	84	N/D	N/D	N/D	N/D	N/D
54	64	M	L colon	curative	T3N0M0	2	0	0	good		MSS	WT	WT	WT	-	43	8	4	20-4	2017-10-02	-25
55	57	F	sigmoid	curative	T3N0M0	2	0	0	medium		MSS	WT	WT	WT	-	32	10	6	20-5	20-3	-40
56	55	F	R colon	curative	T3N0M0	2	0	1 (30%)	medium		MSS	WT	WT	WT	-	28	10	4	20-8	20-3	-60
57	75	F	sigmoid	curative	T3N0M0	2	0	0	medium		MSS	WT	WT	WT	-	42	6	6	20-4	20-4	0
58	60	M	L colon	curative	T3N2M0	3	0	0	good	hepatic metachronous	MSS	WT	WT	WT	-	77	7	8	20-4	20-6	14
59	68	M	R colon	curative	T3N0M0	2	0	1 (20%)	medium		MSI-H	WT	mut	WT	+	73	10	6	20-8	20-3	-40
60	75	M	L transverse	palliative	T4N1M1	4	1	1 (80%)	medium	hepatic synchronous	MSS	mut	WT	mut	-	32	10	6	20-5	2017-10-03	-40
61	50	M	R colon	palliative	T4N1M1	4	1		good	hepatic synchronous	MSS	mut	WT	mut	-	60	10	8	20-6	20-4	-20
62	71	F	L colon	palliative	T3N0M1	4	1	1 (20%)	faint	hepatic	MSS	WT	WT	mut	-	170	7	6	20-5	20-3	-14
63	83	M	R colon	palliative	T3N0M1	4	1	0	medium	hepatic synchronous	MSS	WT	WT	mut	-	50	10	4	20-5	20-1	-60
64	74	F	R colon	curative	T4N2M0	3	1	0	good		MSS	WT	WT	mut	-	76	15	10	20-8	20-4	-33
65	93	F	sigmoid	curative	T3N2M0	3	1	ND	good		MSS	WT	WT	WT	-	70	9	5	20-5	20-3	-44
66	85	M	sigmoid	curative	T3N0M0	2	0	0	medium		MSS	WT	WT	mut	-	65	7	5	20-5	20-3	-29
67	60	F	L colon	curative	T3N1M0	3	1	1 (2%)	medium		MSS	WT	WT	WT	-	68	10	10	20-7	20-7	0
68	73	M	L colon	curative	T3N0M0	2	0	1 (40%)	medium		MSS	WT	WT	WT	-	85	10	8	20-6	20-3	-20
69	51	M	sigmoid	curative	T4N0M0	2		0	faint		MSI-H	WT	WT	mut	-	50	10	6	20-6	15-3	-40
70	75	F	L colon	curative	T3N1M0	3		1 (2%)	faint	hepatic metachronous	MSS	WT	WT	WT	-	29	10	4	20-6	20-3	-60
71	74	F	sigmoid	curative	T3/4N1M0	3		1 (2%)	medium		MSS	mut	WT	mut	-	31	10	9	20-6	20-4	-10
72	73	M	sigmoid	curative	T4N0M0	2	0	0	medium		MSS	WT	WT	WT	-	115	7	7	20-5	2017-10-06	0
73	62	M	R colon	curative	T4N2M0	3	1	1 (40%)	medium		MSS	WT	mut.	WT	-	122	15	10	20-8	20-3	-33
74	36	F	L colon	curative	T3N1M0	3	0	0	medium		MSI-H	mut	WT	mut	-	23	8	N/D	15-4	N/D	N/D
75	74	M	sigmoid	palliative	T4N2M1	4	1	1 (5%)	faint	peritoneum andt hepatic synchronous	MSS	WT	WT	WT	-	52	7	6	20-5	20-3	-14
76	58	M	R colon	curative	T2N0M0	1					MSS	WT	WT	WT	-	83	8	8	20-5	20-5	0
77	72	F	R colon	curative	T3N0M0	2	0	ND	medium		MSI-H	WT	WT	WT	+	65	8	6	20-5	2017-10-04	-25
78	88	F	R colon	curative	T2N1M0	2	0	1 (5%)	faint		MSI-H	WT	mut	WT	+	53	8	6	20-5	20-3	-25
79	85	M	L colon	curative	T3N1M0	3	1	1 (5%)	faint		MSS	WT	WT	mut	-	154	7	7	20-5	20-5	0
80	55	M	R colon transverse	palliative	T4N2M1	4	0	1 (70%)	faint	peritoneum	MSS	WT	WT	mut	-	58	7	7	20-4	20-4	0
81	89	F	R colon	curative	T3N1M0	3	1	ND	faint		MSI-H	mut	mut	WT	+	58	7	5	20-5	20-3	-29
82	59	M	R colon	curative	T4N1M0	3	1	0	good		MSS	WT	WT	WT	-	86	8	6	20-5	20-4	-25
83	63	M	rectum	curative	T2N0M0	1	0	0	medium		MSS	WT	WT	WT	-	77	8	8	20-8	20-5	0
84	45	F	L colon	curative	T4N1M0	3	1	0	medium		MSS	WT	WT	mut	-	55	10	8	20-8	20-6	-20
85	74	F	L colon	curative	T4N0M0	2	0	0	medium		MSS	WT	WT	WT	-	89	10	10	20-5	15-5	0
86	55	M	L colon	palliative	T4N2M1	3	1	0	medium	hepatic and pulmonary synchronous	MSS	WT	WT	mut	-	34	8	6	20-8	20-5	-25
87	61	F	sigmoid	curative	T3N0M0	2	???	0	medium	pulmonary metachronous	MSS	WT	WT	mut	-	52	7	6	2017-10-04	2017-10-04	-14
88	60	F	L colon	palliative	T4N0M1	4	1	0	medium	hepatic	MSS	WT	WT	WT	-	47	5	10	2017-10-04	20-8	100
89	70	M	sigmoid	curative	T2N0M0	1	0	0	medium		MSS	WT	WT	WT	-	119	8	7	20-6	20-5	-12
90	69	M	sigmoid	curative	T2N1M0	3	0	0	medium		MSS	WT	WT	WT	-	100	8	10	2017-10-05	2017-10-05	20
91	76	F	sigmoid	palliative	T4N0M1	4	1	0	medium	hepatic and pulmonary synchronous	MSS	WT	WT	WT	-	70	8	6	20-5	20-4	-25
92	45	M	caecum complicated cyst	palliative	T4N1M1	4	1	1 (80%)	faint	peritoneum synchronous	MSS	WT	WT	WT	-	48	8	5	15-6	2017-10-03	-37
93	53	M	sigmoid	curative	T3N2M0	3	1	0	medium		MSS	WT	WT	WT	-	134	8	6	15-5	2017-10-04	-25
94	90	F	sigmoid	curative	T3N0M0	2		1	faint		MSI-H	mut	WT	WT	-	55	8	N/D	20-5	N/D	N/D
95	80	F	R colon	curative	T4N2M0	3	1	1 (40%)	medium to faint	peritoneum metachronous	MSS	WT	WT	WT	-	36	8	6	20-5	2017-10-04	-25
96	85	M	L colon	palliative	T3N0M1	4	0	ND	good	hepatic	MSS	WT	WT	WT	-	135	8	6	20-6	2017-10-04	-25
97	61	M	R colon	palliative	T4N1M1	4	1	0	good	hepatic	MSS	WT	WT	mut	-	55	8	8	20-4	20-4	0
98	84	M	perforated sigmoid	curative	T3N0M0	2	0	0	good		MSS	WT	WT	WT	-	39	8	7	20-6	2017-10-04	-14
99	73	M	rectum	curative	T2N0M0	1	0	0	medium		MSS	WT	WT	WT	-	24	15	7	20-5	20-3	-53
100	74	F	R colon with peritoneum nodule	palliative	T4N2M1	4	1	1 (40%)	faint	peritoneum synchronous	MSI-H	mut	WT	WT	+	11	8	8	20-5	20-5	0
101	73	M	sigmoid rectum	curative	T3N0M0	2	1	0	medium	hepatic metachronous	MSS	WT	WT	mut	-	83	7	6	2017-10-05	2017-10-03	-14
102	87	F	R colon	palliative	T4N2M1	4	??	1 (50%)	medium to faint	hepatic and peritoneum	MSS	WT	WT	mut	-	65	8	6	2017-10-04	2017-10-04	-25
103	74	F	L colon	curative	T4N1M0	3	1	1 (40%)	medium		MSS	WT	mut	WT	-	40	9	9	20-7	20-7	0
104	64	F	R colon	curative	T3N1M0	3	1	1 (25%)	medium		MSS	WT	WT	WT	-	47	10	10	20-7	20-7	0
105	86	F	L colon	curative	T4N1M0	3	0	1 (5%)	medium		MSS	WT	WT	mut	-	70	15	5	20-7	20-3	-66
106	82	M	sigmoid	curative	T3N0M0	2	0	0	medium		MSS	WT	WT	WT	-	56	9	9	20-7	20-7	0
107	78	M	sigmoid	palliative	T4N0M1	4	1	0	medium		MSS	WT	WT	WT	-	55	9	6	20-7	20-4	-33
108	83	M	R colon	curative	T3N0M0	2	0	0	good		MSI-H	WT	mut	WT	+	115	10	8	20-6	20-4	-20
109	70	F	L colon	palliative	T4N2M1	4	1	0	medium	hepatic and pulmonary	MSS	mut	mut	WT	-	64	8	N/D	20-4	N/D	N/D
110	70	M	R colon	palliative	T4N2M1	4	1	1	faint	peritoneum synchronous	MSS	mut	WT	mut	-	60	7	6	2017-10-05	2017-10-04	-14
111	65	F	sigmoid	curative	T4N0M0	2	1	0	medium	peritoneum metachronous	MSS	WT	WT	mut	-	157	15	15	20-5	20-5	0
112	73	F	L colon	curative	T4N1M0	3	0	1 (<5%)	medium		MSS	WT	WT	WT	-	46	15	6	20-6	15-6	-60
113	57	F	L colon	curative	T3N0M0	2	0	0	medium		MSS	WT	WT	WT	-	95	10	10	20-5	20-4	0
114	90	F	L angle	curative	T4N0M0	2	0	0	good		MSS	WT	WT	WT	-	70	15	10	20-5	20-2	-33
115	78	M	R colon	curative	T3N1M0	3	0	1 (20%)	medium to faint		MSS	WT	WT	mut	-	50	10	5	20-6	20-2	-50
116	72	F	L colon	curative	T3N1M0	3	1	1 (10%)	medium		MSS	WT	mut	WT	-	85	10	9	20-6	20-5	-10
117	82	M	sigmoid	curative	T3N1M0	3	0	0	medium		MSS	WT	WT	WT	-	100	6	6	20-4	20-4	0
118	83	M	R colon	curative	T3N0M0	2	0	0	medium		MSS	WT	WT	WT	-	100	7	6	20-5	20-3	-14
119	88	F	R colon	curative	T4N1M0	3	1	1 (10%)	medium to faint	pleural and peritoneum metachronous	MSI-H	WT	mut	WT	-	94	8	6	20-6	2017-10-04	-25
120	69	F	R colon	curative	T3N0M0	2	0	1 (30%)	medium		MSS	WT	WT	mut	-	75	10	7	20-5	20-3	-30
121	38	F	rectum	curative	T2N0M0	1	0	ND	medium		MSS	WT	WT	WT	-	43	15	7	20-8	20-4	-53
122	75	M	L colon	curative	T3N0M0	2	0	1 (10%)	medium		MSS	WT	WT	WT	-	60	10	7	20-5	20-3	-30
123	72	F	R colon	curative	T4N1M1	4	1	1 (65%)	medium	peritoneum synchronous	MSI-H	WT	WT	WT	+	38	15	10	20-8	20-6	-33
124	84	M	L colon	curative	T3N0M0	2	0	0	medium		MSS	WT	WT	WT	-	108	7	7	20-5	20-4	0
125	78	F	sigmoid	curative	T3N0M0	2	0	1 (10%)	good		MSS	mut	WT	mut	-	245	8	6	20-6	20-4	-25
126	74	M	sigmoid	curative	T3N1M0	3	1	0	medium	pulmonary metachronous	MSS	WT	WT	WT	-	100	10	10	20-6	20-6	0
127	78	M	R colon	curative	T3N1M0	3	1	1 (5%)	faint		MSI-H	WT	WT	WT	+	29	15	7	20-6	2017-10-03	-53
128	73	M	L colon	curative	T4N2M1	4	1	1 (80%)	faint	peritoneum synchronous	MSS	WT	WT	mut	-	59	10	8	20-6	20-4	-20
129	53	M	sigmoid rectum	palliative	T4/3N2M1	4	1	0	medium	hepatic synchronous	MSS	WT	WT	WT	-	70	8	8	20-6	20-3	0
130	81	M	R colon	curative	T2N0M0	1	1	1 (10%)	medium		MSS	WT	WT	mut	-	36	8	5	20-5	20-3	-37
131	68	F	L colon	curative	T4N0M0	2	0	0	medium		MSS	WT	WT	WT	-	75	10	8	20-5	20-3	-20
132	83	M	R colon	curative	T3N1M0	3	1	1 (70%)	faint		MSI-H	WT	WT	WT	-	124	10	8	20-5	20-4	-20
133	85	F	R colon	curative	T3N0M0	2	1	0	medium		MSS	mut	WT	WT	-	85	8	8	20-5	20-5	0
134	74	M	rectum	curative	T2N1M0	3	1	0	medium		MSS	WT	WT	mut	-	70	10	7	20-6	20-3	-30
135	65	M	R colon	palliative	T4N1M1	4	1	ND	medium to faint	hepatic and peritoneal synchronous	MSS	WT	WT	mut	-	59	10	6	20-5	20-5	-40
